# Supplementary material for: Seasonal Influence on Rumen Microbiota, Rumen Fermentation, and Enteric Methane Emissions of Holstein and Jersey Steers under the Same Total Mixed Ration
Source: Animals (Basel). 2021 Apr 20;11(4):1184. doi: 10.3390/ani11041184 (PMC8074768; doi:10.3390/ani11041184)
Supplement: Supplementary file 1 [file animals-11-01184-s001.zip]

Archive with 3 entries (3 files):
- animals-1154204-Table S1.pdf
- animals-1154204-Table S2.pdf
- animals-1154204-Table S3.pdf
